# Supplementary material for: Changes in Fish Taxonomic and Phylogenetic Diversity and Their Driving Factors in a Reservoir in the Karst Basin of Southwest China
Source: Animals (Basel). 2026 Jan 5;16(1):145. doi: 10.3390/ani16010145 (PMC12784897; doi:10.3390/ani16010145)
Supplement: Supplementary file 1 [file animals-16-00145-s001.zip]

Archive with 1 entries (1 files):
- animals-3965480-supplementary.pdf
